# Supplementary material for: Development and Performance Evaluation of a Low-Cost Portable PM2.5 Monitor for Mobile Deployment
Source: Sensors (Basel). 2022 Apr 4;22(7):2767. doi: 10.3390/s22072767 (PMC9003072; doi:10.3390/s22072767)
Supplement: Supplementary file 1 [file sensors-22-02767-s001.zip]

Archive with 1 entries (1 files):
- sensors-1603392-supplementary.pdf
